# Supplementary material for: Cohousing-mediated microbiota transfer from milk bioactive components-dosed mice ameliorate colitis by remodeling colonic mucus barrier and lamina propria macrophages
Source: Gut Microbes. 2021 Mar 31;13(1):1903826. doi: 10.1080/19490976.2021.1903826 (PMC8018355; doi:10.1080/19490976.2021.1903826)
Supplement: Supplemental Material [file KGMI_A_1903826_SM8819.zip]

Archive with 8 entries (7 files):
- Supplementary information/
- Supplementary information/Figure S1.pdf
- Supplementary information/Figure S2.pdf
- Supplementary information/Figure S3.pdf
- Supplementary information/Figure S4.pdf
- Supplementary information/Figure S5.pdf
- Supplementary information/Supplementary legends.docx
- Supplementary information/Supplementary Table S1.docx
